# Supplementary material for: Identification of Athleticism and Sports Profiles Throughout Machine Learning Applied to Heart Rate Variability
Source: Sports (Basel). 2025 Jan 22;13(2):30. doi: 10.3390/sports13020030 (PMC11860660; doi:10.3390/sports13020030)
Supplement: Supplementary file 1 [file sports-13-00030-s001.zip]

Archive with 1 entries (1 files):
- sports-3340975-supplementary.pdf
